# Supplementary material for: Integrative transcriptomic and gene co-expression network analysis of host responses upon Verticillium dahliae infection in Gossypium hirsutum
Source: Sci Rep. 2021 Oct 18;11:20586. doi: 10.1038/s41598-021-99063-9 (PMC8523704; doi:10.1038/s41598-021-99063-9)
Supplement: Supplementary file 1 — Supplementary Information. [file 41598_2021_99063_MOESM1_ESM.xlsx]

## Sheet: Sheet1
Sequencing Details
Sample name	Control/ Treatment Group	Time points	SRA ID	Raw reads	Clean reads
SCK_1	Control		SRR15144289	24157108	24001172
SCK_2	Control		SRR15144288	26641721	26459541
SCK_3	Control		SRR15144277	21188785	21029088
TCK_1	Control		SRR15144266	29172982	28944393
TCK_2	Control		SRR15144255	30504884	30320572
TCK_3	Control		SRR15144252	26433643	26274237
S3-24H_1	Xinluzao 36 Treatment	24 hours	SRR15144282	20267589	20090005
S3-24H_2	Xinluzao 36 Treatment	24 hours	SRR15144281	27608018	27454007
S3-24H_3	Xinluzao 36 Treatment	24 hours	SRR15144280	25048994	24932292
S3-72H_1	Xinluzao 36 Treatment	72 hours	SRR15144279	26027200	25883150
S3-72H_2	Xinluzao 36 Treatment	72 hours	SRR15144278	24235927	24050542
S3-72H_3	Xinluzao 36 Treatment	72 hours	SRR15144276	30429279	30270938
S3-120H_1	Xinluzao 36 Treatment	120 hours	SRR15144275	26407747	25947237
S3-120H_2	Xinluzao 36 Treatment	120 hours	SRR15144274	23522055	23389600
S3-120H_3	Xinluzao 36 Treatment	120 hours	SRR15144273	24060757	23950242
S2-24H_1	Xinluzao 36 Treatment	24 hours	SRR15144251	26937725	26598538
S2-24H_2	Xinluzao 36 Treatment	24 hours	SRR15144250	29546527	29349265
S2-24H_3	Xinluzao 36 Treatment	24 hours	SRR15144249	27226623	27123402
S2-72H_1	Xinluzao 36 Treatment	72 hours	SRR15144248	26823078	26612591
S2-72H_2	Xinluzao 36 Treatment	72 hours	SRR15144287	32839978	32571231
S2-72H_3	Xinluzao 36 Treatment	72 hours	SRR15144286	24947856	24666607
S2-120H_1	Xinluzao 36 Treatment	120 hours	SRR15144285	26776677	26554432
S2-120H_2	Xinluzao 36 Treatment	120 hours	SRR15144284	29681181	29538883
S2-120H_3	Xinluzao 36 Treatment	120 hours	SRR15144283	24871131	24677739
T3-24H-1	Zhongzhimian 2 Treatment	24 hours	SRR15144262	28172341	27910373
T3-24H-2	Zhongzhimian 2 Treatment	24 hours	SRR15144261	26219991	25996813
T3-24H-3	Zhongzhimian 2 Treatment	24 hours	SRR15144260	25604966	25215087
T3-72H_1	Zhongzhimian 2 Treatment	72 hours	SRR15144259	26232294	25886444
T3-72H_2	Zhongzhimian 2 Treatment	72 hours	SRR15144258	25769940	25497688
T3-72H_3	Zhongzhimian 2 Treatment	72 hours	SRR15144257	25995493	25731941
T3-120H_1	Zhongzhimian 2 Treatment	120 hours	SRR15144256	26799684	26488688
T3-120H_2	Zhongzhimian 2 Treatment	120 hours	SRR15144254	26485813	26108507
T3-120H_3	Zhongzhimian 2 Treatment	120 hours	SRR15144253	27178033	26930960
T2-24H_1	Zhongzhimian 2 Treatment	24 hours	SRR15144272	26201462	25925500
T2-24H_2	Zhongzhimian 2 Treatment	24 hours	SRR15144271	27376543	27100446
T2-24H_3	Zhongzhimian 2 Treatment	24 hours	SRR15144270	24812400	24396893
T2-72H_1	Zhongzhimian 2 Treatment	72 hours	SRR15144269	27351646	26879633
T2-72H_2	Zhongzhimian 2 Treatment	72 hours	SRR15144268	30589556	30259724
T2-72H_3	Zhongzhimian 2 Treatment	72 hours	SRR15144267	22991945	22691993
T2-120H_1	Zhongzhimian 2 Treatment	120 hours	SRR15144265	27098948	26608958
T2-120H_2	Zhongzhimian 2 Treatment	120 hours	SRR15144264	26482042	26258345
T2-120H_3	Zhongzhimian 2 Treatment	120 hours	SRR15144263	27029810	26657255
